# Supplementary material for: Genetic Diversity and Azole Fungicide Sensitivity in Pseudocercospora musae Field Populations in Brazil
Source: Front Microbiol. 2020 Feb 4;11:99. doi: 10.3389/fmicb.2020.00099 (PMC7011104; doi:10.3389/fmicb.2020.00099)
Supplement: TABLE S1 — Pseudocercospora musae isolate origin, SSR profile, and mating type. [file Table_1.xlsx]

## Sheet: Plan1
SUPPLEMENTARY TABLE 1. Pseudocercospora musae isolate origin, SSR profiles and mating type
		COLLECT SITE		SSR PROFILES (bp)																		MATING TYPE
		CODE
ISOLATE	POPULATION			SSR07	SSR103	SSR22	SSR24	SSR39	SSR104	SSR109	SSR31	SSR34	SSR16	SSR44	SSR10	SSR106	SSR110	SSR111	HOST VARIETY	LAT	LONG	MAT1-1	MAT1-2
		DISTRITO FEDERAL
1EB	pop1	EB	Estação Biológica	259	84	154	203	159	119	179	200	237	215	134	145	141	193	218		-15.7342	-47.8836	confirmed
2EB	pop1	EB	Estação Biológica	259	84	154	203	179	119	179	200	257	213	134	161	141	193	224		-15.7342	-47.8836		confirmed
3EB	pop1	EB	Estação Biológica	263	100	151	203	159	107	179	202	237	213	134	161	141	193	220		-15.7342	-47.8836		confirmed
4EB	pop1	EB	Estação Biológica	231	84	154	203	195	117	179	204	275	215	134	161	141	193	216		-15.7342	-47.8836		confirmed
6EB	pop1	EB	Estação Biológica	265	84	151	203	159	107	185	200	237	215	138	161	141	193	224		-15.7342	-47.8836	confirmed
7EB	pop1	EB	Estação Biológica	255	84	154	203	179	107	179	204	257	213	134	161	141	193	218		-15.7342	-47.8836	confirmed
9EB	pop1	EB	Estação Biológica	255	84	151	203	159	107	179	200	237	215	122	161	141	193	224		-15.7342	-47.8836		confirmed
10EB	pop1	EB	Estação Biológica	247	100	154	203	161	107	179	200	237	213	134	163	141	193	218		-15.7342	-47.8836	confirmed
11EB	pop1	EB	Estação Biológica	253	84	154	203	159	117	179	204	237	215	138	161	141	193	218		-15.7342	-47.8836		confirmed
12EB	pop1	EB	Estação Biológica	245	84	145	203	195	117	179	204	273	215	134	161	141	193	224		-15.7342	-47.8836		confirmed
13EB	pop1	EB	Estação Biológica	247	84	151	203	177	107	179	200	255	215	134	163	141	193	218		-15.7342	-47.8836		confirmed
14EB	pop1	EB	Estação Biológica	237	84	145	203	161	117	179	200	237	215	134	145	141	193	218		-15.7342	-47.8836		confirmed
15EB	pop1	EB	Estação Biológica	251	84	145	203	179	115	179	200	257	215	134	161	141	193	218		-15.7342	-47.8836		confirmed
16EB	pop1	EB	Estação Biológica	261	84	145	203	195	107	182	200	273	215	138	161	141	193	224		-15.7342	-47.8836		confirmed
17EB	pop1	EB	Estação Biológica	259	84	154	203	197	119	185	200	275	215	134	161	141	193	218		-15.7342	-47.8836		confirmed
18EB	pop1	EB	Estação Biológica	265	100	151	203	159	107	179	200	237	215	134	145	141	193	218		-15.7342	-47.8836		confirmed
21EB	pop1	EB	Estação Biológica	261	84	145	203	179	107	179	200	257	217	138	161	141	193	218		-15.7342	-47.8836	confirmed
22EB	pop1	EB	Estação Biológica	249	100	151	203	159	107	182	202	237	213	134	161	141	193	218		-15.7342	-47.8836		confirmed
23EB	pop1	EB	Estação Biológica	253	84	151	203	159	117	185	200	237	215	134	161	141	193	218		-15.7342	-47.8836	confirmed
24EB	pop1	EB	Estação Biológica	249	100	154	203	179	107	185	200	257	215	138	161	141	193	224		-15.7342	-47.8836	confirmed
25EB	pop1	EB	Estação Biológica	257	84	145	203	161	105	179	200	237	215	138	165	141	193	224		-15.7342	-47.8836		confirmed
1CPAC	pop2	CPAC	Embrapa Cerrados	257	100	154	203	177	119	185	200	255	221	134	163	141	193	224	Maravilha	-15.6033	-47.7211	confirmed
2CPAC	pop2	CPAC	Embrapa Cerrados	247	100	154	203	177	107	179	206	255	215	134	145	141	193	224	Maravilha	-15.6033	-47.7211	confirmed
3CPAC	pop2	CPAC	Embrapa Cerrados	255	100	154	203	159	107	179	202	237	213	138	145	141	193	218	Maravilha	-15.6033	-47.7211	confirmed
4CPAC	pop2	CPAC	Embrapa Cerrados	259	100	154	203	179	117	185	198	257	215	138	161	141	193	224	Maravilha	-15.6033	-47.7211		confirmed
5CPAC	pop2	CPAC	Embrapa Cerrados	253	84	154	203	179	107	179	202	257	215	134	161	141	193	226	Phia 17	-15.6033	-47.7211		confirmed
6CPAC	pop2	CPAC	Embrapa Cerrados	253	100	154	203	179	117	179	202	257	213	138	163	141	193	226	Phia 17	-15.6033	-47.7211		confirmed
7CPAC	pop2	CPAC	Embrapa Cerrados	257	100	145	203	177	107	185	202	255	215	138	145	141	193	224	Phia 17	-15.6033	-47.7211	confirmed
8CPAC	pop2	CPAC	Embrapa Cerrados	231	84	154	206	161	107	179	202	237	215	138	145	141	193	224	Phia 17	-15.6033	-47.7211		confirmed
9CPAC	pop2	CPAC	Embrapa Cerrados	251	84	154	203	179	107	179	200	257	215	138	145	141	193	224	Phia 02	-15.6033	-47.7211	confirmed
10CPAC	pop2	CPAC	Embrapa Cerrados	253	84	157	203	195	117	179	204	273	215	134	161	141	193	224	Phia 02	-15.6033	-47.7211	confirmed
11CPAC	pop2	CPAC	Embrapa Cerrados	255	100	154	203	179	119	179	202	257	221	134	145	141	193	218	Phia 02	-15.6033	-47.7211	confirmed
12CPAC	pop2	CPAC	Embrapa Cerrados	253	100	157	203	197	117	179	200	275	221	134	145	141	193	226	Phia 02	-15.6033	-47.7211		confirmed
13CPAC	pop2	CPAC	Embrapa Cerrados	247	100	151	203	161	107	185	204	237	215	138	145	141	193	224	Cavendish (Grand Naine)	-15.6033	-47.7211		confirmed
14CPAC	pop2	CPAC	Embrapa Cerrados	249	84	154	203	179	107	179	202	257	217	138	161	141	193	226	Cavendish (Grand Naine)	-15.6033	-47.7211		confirmed
15CPAC	pop2	CPAC	Embrapa Cerrados	257	100	151	203	161	107	179	202	237	215	134	167	141	193	224	Cavendish (Grand Naine)	-15.6033	-47.7211		confirmed
16CPAC	pop2	CPAC	Embrapa Cerrados	245	100	154	203	161	107	179	202	237	215	138	145	141	193	224	Cavendish (Grand Naine)	-15.6033	-47.7211	confirmed
17CPAC	pop2	CPAC	Embrapa Cerrados	261	116	154	203	159	117	179	208	237	213	134	161	141	193	218	Thap Maeu	-15.6033	-47.7211	confirmed
18CPAC	pop2	CPAC	Embrapa Cerrados	249	84	154	203	179	107	179	202	257	217	138	161	141	193	226	Thap Maeu	-15.6033	-47.7211		confirmed
19CPAC	pop2	CPAC	Embrapa Cerrados	253	100	145	203	179	107	185	202	257	215	134	145	141	193	224	Thap Maeu	-15.6033	-47.7211	confirmed
20CPAC	pop2	CPAC	Embrapa Cerrados	245	100	154	203	161	107	179	200	237	213	134	161	141	193	218	Thap Maeu	-15.6033	-47.7211	confirmed
22CPAC	pop2	CPAC	Embrapa Cerrados	265	100	154	203	197	107	185	202	275	215	138	145	141	193	224	Prata comum	-15.6033	-47.7211	confirmed
1FC	pop3	FC	Fazenda Canaã	249	84	154	203	179	107	185	202	257	215	138	163	157	193	226	Prata	-15.7219	-47.4664		confirmed
2FC	pop3	FC	Fazenda Canaã	255	84	169	203	181	117	185	200	259	215	134	153	141	193	218	Prata	-15.7219	-47.4664	confirmed
3FC	pop3	FC	Fazenda Canaã	275	84	154	203	203	117	185	202	281	213	134	161	141	193	224	Prata	-15.7219	-47.4664		confirmed
4FC	pop3	FC	Fazenda Canaã	253	86	154	203	179	107	179	200	257	213	134	145	141	193	220	Prata	-15.7219	-47.4664		confirmed
5FC	pop3	FC	Fazenda Canaã	253	84	154	203	179	107	179	200	257	213	138	145	141	197	218	Prata	-15.7219	-47.4664	confirmed
6FC	pop3	FC	Fazenda Canaã	247	84	154	203	161	107	185	200	237	215	138	145	141	193	218	Prata	-15.7219	-47.4664		confirmed
9FC	pop3	FC	Fazenda Canaã	253	84	160	203	161	107	179	200	237	215	134	145	141	193	218	Prata	-15.7219	-47.4664	confirmed
11FC	pop3	FC	Fazenda Canaã	251	84	151	203	179	107	185	200	257	215	134	145	141	193	224	Prata	-15.7219	-47.4664		confirmed
12FC	pop3	FC	Fazenda Canaã	255	100	154	203	179	107	185	202	257	213	134	145	141	193	218	Prata	-15.7219	-47.4664		confirmed
14FC	pop3	FC	Fazenda Canaã	255	100	145	203	179	107	185	200	257	213	138	145	141	193	218	Prata	-15.7219	-47.4664		confirmed
15FC	pop3	FC	Fazenda Canaã	255	84	154	203	193	107	179	200	271	215	134	161	141	193	224	Prata	-15.7219	-47.4664		confirmed
16FC	pop3	FC	Fazenda Canaã	257	84	154	203	195	117	179	202	273	215	138	145	141	193	226	Prata	-15.7219	-47.4664	confirmed
17FC	pop3	FC	Fazenda Canaã	261	100	145	203	197	119	179	200	275	215	138	161	141	193	218	Prata	-15.7219	-47.4664		confirmed
18FC	pop3	FC	Fazenda Canaã	257	84	145	203	179	107	188	204	257	215	138	145	141	193	224	Prata	-15.7219	-47.4664	confirmed
19FC	pop3	FC	Fazenda Canaã	253	100	154	203	161	107	182	200	237	215	134	161	141	193	218	Prata	-15.7219	-47.4664		confirmed
20FC	pop3	FC	Fazenda Canaã	253	100	151	203	161	107	185	200	237	215	138	163	141	193	224	Prata	-15.7219	-47.4664	confirmed
21FC	pop3	FC	Fazenda Canaã	259	84	151	203	179	117	179	200	257	215	134	161	141	193	224	Cavendish (Nanica)	-15.7219	-47.4664	confirmed
22FC	pop3	FC	Fazenda Canaã	259	84	154	203	159	107	185	200	237	215	138	145	141	193	218	Cavendish (Nanica)	-15.7219	-47.4664	confirmed
23FC	pop3	FC	Fazenda Canaã	251	100	154	203	197	107	179	204	275	213	138	145	141	193	224	Cavendish (Nanica)	-15.7219	-47.4664	confirmed
24FC	pop3	FC	Fazenda Canaã	249	100	154	203	179	119	185	202	257	217	138	145	141	193	224	Cavendish (Nanica)	-15.7219	-47.4664	confirmed
25FC	pop3	FC	Fazenda Canaã	253	100	154	203	195	107	182	202	273	213	138	145	141	193	224	Cavendish (Nanica)	-15.7219	-47.4664		confirmed
26FC	pop3	FC	Fazenda Canaã	261	100	151	203	163	117	179	204	241	215	134	145	141	193	224	Cavendish (Nanica)	-15.7219	-47.4664		confirmed
27FC	pop3	FC	Fazenda Canaã	263	84	154	203	179	117	179	200	257	215	134	159	139	195	224	Cavendish (Nanica)	-15.7219	-47.4664	confirmed
28FC	pop3	FC	Fazenda Canaã	235	84	157	203	161	107	179	206	237	215	134	145	141	193	218	Cavendish (Nanica)	-15.7219	-47.4664	confirmed
29FC	pop3	FC	Fazenda Canaã	245	84	145	203	159	107	185	200	237	217	132	161	141	193	224	Cavendish (Nanica)	-15.7219	-47.4664	confirmed
30FC	pop3	FC	Fazenda Canaã	259	100	151	203	159	107	182	200	237	213	138	163	141	193	218	Cavendish (Nanica)	-15.7219	-47.4664	confirmed
32FC	pop3	FC	Fazenda Canaã	253	84	154	203	177	107	179	200	255	213	134	161	141	193	218	Cavendish (Nanica)	-15.7219	-47.4664
33FC	pop3	FC	Fazenda Canaã	281	84	151	203	179	107	179	202	257	213	138	145	141	193	218	Cavendish (Nanica)	-15.7219	-47.4664
34FC	pop3	FC	Fazenda Canaã	231	84	154	203	161	107	179	200	237	215	138	145	141	193	218	Cavendish (Nanica)	-15.7219	-47.4664
35FC	pop3	FC	Fazenda Canaã	253	84	154	203	161	107	185	200	237	213	134	145	141	193	218	Cavendish (Nanica)	-15.7219	-47.4664
36FC	pop3	FC	Fazenda Canaã	231	84	151	203	179	107	182	202	257	213	138	145	141	193	218	Cavendish (Nanica)	-15.7219	-47.4664
1SJA	pop4	SJA	São João da Aliança	269	84	154	203	161	107	179	200	237	217	134	163	141	193	228	Prata	-14.7403	-47.5508	confirmed
2SJA	pop4	SJA	São João da Aliança	259	84	151	203	159	107	182	190	237	213	134	145	141	193	218	Prata	-14.7403	-47.5508		confirmed
3SJA	pop4	SJA	São João da Aliança	263	100	151	203	179	117	182	200	257	215	134	161	141	193	224	Prata	-14.7403	-47.5508	confirmed
4SJA	pop4	SJA	São João da Aliança	265	84	151	203	161	107	185	202	237	215	138	145	141	193	224	Prata	-14.7403	-47.5508		ok
6SJA	pop4	SJA	São João da Aliança	261	84	151	203	179	107	?	200	261	233	138	163	141	193	224	Prata	-14.7403	-47.5508			ISOLATE USED ONLY IN FUNGICIDE ANALYSIS
8SJA	pop4	SJA	São João da Aliança	273	84	151	203	161	107	179	202	237	213	138	145	141	193	218	Cavendish (Nanica)	-14.7403	-47.5508		confirmed
9SJA	pop4	SJA	São João da Aliança	247	84	151	203	161	107	182	200	237	217	132	161	141	193	218	Cavendish (Nanica)	-14.7403	-47.5508		confirmed
10SJA	pop4	SJA	São João da Aliança	263	84	154	203	159	107	185	200	237	213	138	163	141	193	220	Cavendish (Nanica)	-14.7403	-47.5508		confirmed
11SJA	pop4	SJA	São João da Aliança	259	84	130	203	159	107	179	202	237	215	134	147	141	193	218	Cavendish (Nanica)	-14.7403	-47.5508	confirmed
12SJA	pop4	SJA	São João da Aliança	261	84	151	203	159	107	182	200	237	213	134	145	141	193	220	Cavendish (Nanica)	-14.7403	-47.5508		confirmed
13SJA	pop4	SJA	São João da Aliança	251	84	154	203	159	107	191	200	237	215	138	161	141	193	218	Cavendish (Nanica)	-14.7403	-47.5508		confirmed
1STO	pop5	STO	Chácara Santos	249	84	151	203	159	107	179	200	237	215	134	161	141	193	218	Prata	-15.7203	-47.75	confirmed
2STO	pop5	STO	Chácara Santos	245	84	145	203	159	107	179	202	237	215	138	163	141	193	224	Prata	-15.7203	-47.75	confirmed
3STO	pop5	STO	Chácara Santos	231	84	151	203	181	117	179	200	259	213	138	145	141	193	218	Prata	-15.7203	-47.75	confirmed
4STO	pop5	STO	Chácara Santos	247	100	151	203	179	117	179	202	257	217	138	145	141	193	218	Prata	-15.7203	-47.75	confirmed
7STO	pop5	STO	Chácara Santos	255	84	157	203	159	117	179	202	237	215	134	145	141	195	218	Prata	-15.7203	-47.75	confirmed
8STO	pop5	STO	Chácara Santos	255	84	148	203	159	119	179	200	237	215	140	145	141	193	224	Prata	-15.7203	-47.75	confirmed
9STO	pop5	STO	Chácara Santos	275	84	154	203	197	117	179	202	277	213	138	145	141	193	224	Prata	-15.7203	-47.75		confirmed
10STO	pop5	STO	Chácara Santos	263	84	151	203	179	117	179	202	257	213	134	145	141	193	224	Prata	-15.7203	-47.75	confirmed
11STO	pop5	STO	Chácara Santos	261	84	151	203	179	107	179	204	257	213	134	165	141	193	224	Prata	-15.7203	-47.75	confirmed
12STO	pop5	STO	Chácara Santos	259	100	145	203	181	107	179	200	259	215	134	163	141	193	220	Prata	-15.7203	-47.75	confirmed
13STO	pop5	STO	Chácara Santos	259	84	151	203	159	107	179	202	237	215	138	161	141	193	224	Prata	-15.7203	-47.75		confirmed
14STO	pop5	STO	Chácara Santos	255	100	154	203	159	107	179	202	237	215	138	145	141	193	218	Prata	-15.7203	-47.75		confirmed
15STO	pop5	STO	Chácara Santos	249	84	154	203	181	107	179	200	261	213	138	161	141	193	218	Prata	-15.7203	-47.75	confirmed
16STO	pop5	STO	Chácara Santos	249	100	151	203	177	107	179	200	255	213	134	145	141	197	218	Prata	-15.7203	-47.75	confirmed
17STO	pop5	STO	Chácara Santos	243	100	145	203	179	117	179	200	261	215	140	145	141	193	224	Prata	-15.7203	-47.75		confirmed
19STO	pop5	STO	Chácara Santos	261	84	151	203	181	107	185	216	259	213	138	145	141	193	218	Cavendish (Nanica)	-15.7203	-47.75	confirmed
20STO	pop5	STO	Chácara Santos	255	84	154	203	197	107	182	204	275	217	134	145	141	193	218	Cavendish (Nanica)	-15.7203	-47.75	confirmed
22STO	pop5	STO	Chácara Santos	263	84	154	203	159	107	179	200	237	215	134	163	141	193	218	Cavendish (Nanica)	-15.7203	-47.75	confirmed
		BAHIA
01aBA	pop6	BJL	Bom Jesus da Lapa	261	100	151	203	159	107	179	202	237	215	138	161	141	193	222	Pacovan	-13.5753	-39.5075		confirmed
01cBA	pop6	BJL	Bom Jesus da Lapa	261	100	151	203	161	107	179	202	237	215	138	161	141	193	222	Pacovan	-13.5753	-39.5075		confirmed
04aBA	pop6	BJL	Bom Jesus da Lapa	259	84	151	203	195	107	185	200	273	213	138	145	141	193	226	Prata Comum	-13.5753	-39.5075		confirmed
05aBA	pop6	BJL	Bom Jesus da Lapa	249	100	154	203	195	107	185	204	273	215	138	145	141	193	224	Maçã	-13.5753	-39.5075	confirmed
05bBA	pop6	BJL	Bom Jesus da Lapa	249	100	154	203	195	107	185	204	273	215	138	145	141	193	224	Maçã	-13.5753	-39.5075	confirmed
06aBA	pop6	BJL	Bom Jesus da Lapa	245	100	151	203	195	107	185	200	275	215	138	145	141	193	218	Prata Comum	-13.5753	-39.5075	confirmed
06bBA	pop6	BJL	Bom Jesus da Lapa	245	100	151	203	195	107	179	200	275	215	138	145	141	193	218	Prata Comum	-13.5753	-39.5075	confirmed
06cBA	pop6	BJL	Bom Jesus da Lapa	245	100	151	203	195	107	185	200	273	215	138	145	141	193	216	Prata Comum	-13.5753	-39.5075	confirmed
08aBA	pop6	BJL	Bom Jesus da Lapa	245	100	151	203	193	107	179	202	271	215	138	147	141	193	226	Pacovan	-13.5753	-39.5075	confirmed
09aBA	pop6	BJL	Bom Jesus da Lapa	265	100	154	203	195	107	179	200	273	217	138	161	141	193	224	Cavendish (Grand Naine)	-13.5753	-39.5075		confirmed
09bBA	pop6	BJL	Bom Jesus da Lapa	267	100	154	203	195	107	179	200	273	217	138	161	141	193	224	Cavendish (Grand Naine)	-13.5753	-39.5075		confirmed
09cBA	pop6	BJL	Bom Jesus da Lapa	265	100	154	203	195	107	179	200	273	217	138	161	141	193	224	Cavendish (Grand Naine)	-13.5753	-39.5075		confirmed
11bBA	pop6	BJL	Bom Jesus da Lapa	249	84	151	203	159	107	179	202	237	215	138	145	141	193	224	Cavendish (Grand Naine)	-13.5753	-39.5075	confirmed
12aBA	pop6	BJL	Bom Jesus da Lapa	259	100	154	203	195	107	179	200	273	215	138	145	141	193	218	Cavendish (Grand Naine)	-13.5753	-39.5075	confirmed
19aBA	pop6	BJL	Bom Jesus da Lapa	259	100	154	203	195	107	179	200	273	215	138	145	141	193	218	Cavendish (Grand Naine)	-13.5753	-39.5075	confirmed
19bBA	pop6	BJL	Bom Jesus da Lapa	259	100	154	203	195	107	179	200	273	215	138	145	141	193	218	Cavendish (Grand Naine)	-13.5753	-39.5075	confirmed
19cBA	pop6	BJL	Bom Jesus da Lapa	259	100	154	203	195	107	179	200	273	215	138	145	141	193	218	Cavendish (Grand Naine)	-13.5753	-39.5075	confirmed
21bBA	pop6	BJL	Bom Jesus da Lapa	261	84	151	203	195	107	179	188	273	215	140	161	141	195	224		-13.2589	-43.4253	confirmed
26bBA	pop6	BJL	Bom Jesus da Lapa	245	84	151	203	159	107	185	202	237	215	138	145	141	193	224	Prata anã	-13.2589	-43.4253		confirmed
28aBA	pop6	BJL	Bom Jesus da Lapa	245	84	151	203	159	107	185	200	237	215	138	147	141	193	224		-13.2589	-43.4253		confirmed
28bBA	pop6	BJL	Bom Jesus da Lapa	245	84	151	203	159	107	185	200	237	215	138	147	141	193	224		-13.2589	-43.4253		confirmed
55aBA	pop6	BJL	Bom Jesus da Lapa	249	100	151	203	195	107	179	202	275	215	138	161	141	193	218		-13.2589	-43.4253	confirmed
14aBA	pop7	TaNe	Tancredo Neves	245	100	151	203	197	107	179	206	275	217	138	161	141	193	224	Prata Comum	-13.5978	-39.5275		confirmed
14bBA	pop7	TaNe	Tancredo Neves	245	100	151	203	197	107	179	206	275	217	138	161	141	193	224	Prata Comum	-13.5978	-39.5275		confirmed
14cBA	pop7	TaNe	Tancredo Neves	245	100	151	203	197	107	179	206	275	217	138	161	141	193	224	Prata Comum	-13.5978	-39.5275		confirmed
15bBA	pop7	TaNe	Tancredo Neves	245	100	154	203	161	107	185	204	237	213	138	145	141	193	224	Terra	-13.5978	-39.5275
15cBA	pop7	TaNe	Tancredo Neves	257	100	151	203	197	107	179	204	277	213	138	145	141	193	224	Terra	-13.5978	-39.5275
16bBA	pop7	TaNe	Tancredo Neves	249	100	151	203	195	107	179	204	273	213	140	147	141	193	218	Pacovan	-13.5978	-39.5275	confirmed
16cBA	pop7	TaNe	Tancredo Neves	265	100	151	203	159	107	188	202	237	215	138	161	141	193	218	Pacovan	-13.5978	-39.5275	confirmed
17aBA	pop7	TaNe	Tancredo Neves	267	84	151	203	197	107	185	200	275	213	138	145	141	193	218	Terra	-13.5978	-39.5275	confirmed
17bBA	pop7	TaNe	Tancredo Neves	267	84	151	203	197	107	185	200	275	213	138	145	141	193	218	Terra	-13.5978	-39.5275	confirmed
17cBA	pop7	TaNe	Tancredo Neves	267	84	151	203	197	107	185	200	275	213	138	145	141	193	218	Terra	-13.5978	-39.5275	confirmed
18aBA	pop7	TaNe	Tancredo Neves	247	100	151	203	197	107	179	200	275	215	138	147	141	193	216	Prata Comum	-13.5978	-39.5275		confirmed
18bBA	pop7	TaNe	Tancredo Neves	247	100	151	203	197	107	179	200	277	215	138	147	141	193	218	Prata Comum	-13.5978	-39.5275		confirmed
18cBA	pop7	TaNe	Tancredo Neves	247	100	151	203	197	107	179	200	277	215	138	147	141	193	218	Prata Comum	-13.5978	-39.5275		confirmed
56cBA	pop8	ITJ	Itajuípe	247	100	154	203	159	107	179	200	237	215	138	147	141	193	224		-14.6656	-39.3739		confirmed
57aBA	pop8	ITJ	Itajuípe	247	100	154	203	161	107	179	200	237	215	138	147	141	193	224		-14.6656	-39.3739		confirmed
57bBA	pop8	ITJ	Itajuípe	259	100	151	203	159	107	182	200	237	215	138	163	141	193	224		-14.6656	-39.3739		confirmed
59cBA	pop8	ITJ	Itajuípe	253	100	151	203	199	107	188	200	277	219	138	161	141	193	224	Prata Comum	-14.6656	-39.3739	confirmed
60aBA	pop8	ITJ	Itajuípe	265	100	151	203	197	107	179	206	275	215	138	145	141	193	224	Maçã	-14.6656	-39.3739	confirmed
23cBA	pop8	ITJ	Itajuípe	261	100	151	203	159	107	179	202	237	217	138	161	141	193	224		-14.9111	-40.5294	confirmed
29bBA	pop8	ITJ	Itajuípe	247	100	151	203	197	107	179	200	275	215	138	145	141	193	224	Cavendish (Nanica)	-14.9111	-40.5294	confirmed
29cBA	pop8	ITJ	Itajuípe	257	100	151	203	159	107	182	200	237	217	138	165	141	193	224	Cavendish (Nanica)	-14.9111	-40.5294	confirmed
30bBA	pop8	ITJ	Itajuípe	251	100	154	203	159	107	185	202	237	215	138	145	141	193	218		-14.9111	-40.5294	confirmed
		MINAS GERAIS
10bMG	pop9	LV	Lavras	237	100	154	203	195	107	185	200	273	217	138	145	141	193	224	Maça	-13.5944	-39.5217		confirmed
10cMG	pop9	LV	Lavras	237	100	154	203	195	107	185	200	275	217	138	145	141	193	224	Maça	-13.5944	-39.5217		confirmed
24bMG	pop9	LV	Lavras	263	84	151	206	159	107	179	202	237	213	138	161	141	193	224	Maravilha	-21.2483	-45.0003		confirmed
24cMG	pop9	LV	Lavras	263	84	151	206	161	107	179	202	237	213	138	161	141	193	224	Maravilha	-21.2483	-45.0003		confirmed
31bMG	pop9	LV	Lavras	245	100	151	203	159	107	179	202	237	215	138	161	141	193	218	Prata anã	-21.2483	-45.0003		confirmed
45dMG	pop9	LV	Lavras	257	100	154	203	159	107	179	202	237	215	138	145	141	193	218		-21.2483	-45.0003	confirmed
45cMG	pop9	LV	Lavras	257	100	154	203	159	107	179	202	237	215	138	145	141	193	218		-21.2483	-45.0003	confirmed
46bMG	pop9	LV	Lavras	261	100	151	203	197	107	185	200	275	213	138	161	141	193	218	Maçã	-21.2483	-45.0003	confirmed
78aMG	pop9	LV	Lavras	263	84	151	203	159	101	179	202	237	215	138	147	147	193	218		-21.2483	-45.0003		confirmed
		RIO GRANDE DO NORTE
50bRN	pop10	BRN	Baraúna	247	100	151	203	159	107	188	200	237	215	138	147	141	193	220		-5.42389	-37.8428		confirmed
50cRN	pop10	BRN	Baraúna	257	84	151	203	199	107	179	202	279	215	138	147	141	193	220		-5.42389	-37.8428		confirmed
50eRN	pop10	BRN	Baraúna	257	84	151	203	199	107	179	202	277	215	138	147	141	193	220		-5.42389	-37.8428		confirmed
72aRN	pop10	BRN	Baraúna	261	84	154	203	201	107	185	200	281	215	138	147	141	193	218	Pacovan	-5.09972	-37.6833	confirmed
72bRN	pop10	BRN	Baraúna	245	78	154	203	191	107	179	202	279	215	138	147	141	193	218	Pacovan	-5.09972	-37.6833	confirmed
73cRN	pop10	BRN	Baraúna	249	84	154	203	161	107	179	202	237	215	138	147	141	193	220	Pacovan	-5.09972	-37.6833	confirmed
74bRN	pop10	BRN	Baraúna	251	84	157	203	195	107	179	200	275	213	138	147	141	193	224	Pacovan	-5.09972	-37.6833	confirmed
75cRN	pop10	BRN	Baraúna	257	84	151	203	197	107	179	202	277	213	138	147	147	193	218		-5.09972	-37.6833	confirmed
